# Supplementary material for: Surgical Strategies to Dissect around the Superior Mesenteric Artery in Robotic Pancreatoduodenectomy
Source: J Clin Med. 2022 Nov 30;11(23):7112. doi: 10.3390/jcm11237112 (PMC9740883; doi:10.3390/jcm11237112)
Supplement: Supplementary file 1 [file jcm-11-07112-s001.zip]

Archive with 1 entries (1 files):
- jcm-2050329-supplementary.mp4
